# Supplementary material for: Inhibition of the Growth of Breast Cancer-Associated Brain Tumors by the Osteocyte-Derived Conditioned Medium
Source: Cancers (Basel). 2021 Mar 3;13(5):1061. doi: 10.3390/cancers13051061 (PMC7959137; doi:10.3390/cancers13051061)
Supplement: Supplementary file 1 [file cancers-13-01061-s001.zip]

Archive with 3 entries (2 files):
- Supplementary Materials/
- Supplementary Materials/cancers-1088149-original WB figures.pdf
- Supplementary Materials/cancers-1088149-supplementary-for xml.docx
